# Supplementary material for: Panduratin A from Boesenbergia rotunda Effectively Inhibits EGFR/STAT3/Akt Signaling Pathways, Inducing Apoptosis in NSCLC Cells with Wild-Type and T790M Mutations in EGFR
Source: Int J Mol Sci. 2025 Mar 6;26(5):2350. doi: 10.3390/ijms26052350 (PMC11900324; doi:10.3390/ijms26052350)
Supplement: Supplementary file 1 [file ijms-26-02350-s001.zip]

Archive with 1 entries (1 files):
- ijms-3473746-supplementary.pdf
